# Supplementary material for: Soil pH Is the Primary Factor Correlating With Soil Microbiome in Karst Rocky Desertification Regions in the Wushan County, Chongqing, China
Source: Front Microbiol. 2018 May 29;9:1027. doi: 10.3389/fmicb.2018.01027 (PMC5987757; doi:10.3389/fmicb.2018.01027)
Supplement: Supplementary Table 3 — OTU classification at phylum, class, order, family, and genus level. No KRD (NKRD), latent KRD (LKRD), moderate KRD (MKRD), and severe KRD (SKRD). [file Table_3.xlsx]

## Sheet: genus
Genus	NKRD_1	NKRD_2	NKRD_3	LKRD_1	LKRD_2	LKRD_3	MKRD_1	MKRD_2	MKRD_3	SKRD_1	SKRD_2	SKRD_3
Halomonas	10591	18325	16438	10282	14638	7041	9574	8346	5182	7344	9096	6049
Aliihoeflea	1454	3475	2523	2157	2458	1448	1598	1570	1040	1199	1954	1129
Pelagibacterium	1068	2747	2020	2127	1891	1281	1556	1625	736	903	1685	1093
Pseudomonas	521	222	23	2049	1651	1957	3612	4039	2716	85	1435	220
Gemmata	849	471	642	866	1098	1011	2404	1491	826	1437	1443	1085
Nitrospira	1144	196	372	1454	1872	1185	677	1121	507	1542	1091	823
Lysobacter	28	1	0	1310	153	878	1838	1853	1409	610	1562	522
Nesterenkonia	529	698	762	1033	1590	938	511	956	614	478	1039	691
Methylocystis	35	288	43	545	210	1458	184	173	1692	671	325	2470
Meiothermus	18	229	239	530	163	913	97	220	1881	447	288	1952
Ramlibacter	71	28	47	551	131	401	1295	1364	863	156	1040	426
Lactobacillus	35	200	86	468	71	1239	69	109	2022	202	294	1160
Methylophilus	11	63	96	475	47	893	65	153	1434	208	167	1510
Bryobacter	895	346	349	370	177	210	304	642	258	366	681	379
Bacillus	75	96	225	370	165	530	229	281	913	406	267	801
Burkholderia	2869	187	679	7	1	48	44	0	48	22	15	52
Steroidobacter	4	2	36	172	167	431	389	977	270	412	590	311
Vibrio	25	9	29	22	2931	145	6	20	52	67	10	192
Variibacter	605	86	218	145	198	231	143	221	232	477	410	467
Phenylobacterium	237	246	397	159	60	238	386	378	388	215	447	155
Aquicella	636	497	611	349	306	188	125	183	75	97	83	106
Acidibacter	656	400	1311	126	79	52	43	56	142	79	72	116
Lactococcus	41	88	30	333	63	645	50	105	931	225	88	490
Haliangium	249	178	191	315	272	237	245	245	152	408	339	211
Pirellula	15	23	45	406	223	259	340	461	226	381	351	299
Singulisphaera	238	415	166	191	125	254	465	171	251	237	305	134
Flavobacterium	14	166	31	81	3	1050	379	117	365	103	219	161
Opitutus	80	96	108	131	50	203	80	86	636	155	116	796
Rhizobium	9	0	1	209	38	227	260	376	279	159	477	219
Paenibacillus	65	12	7	630	283	63	156	52	631	64	180	89
Pedomicrobium	39	5	33	311	171	364	106	280	115	386	187	197
Planctomyces	367	117	272	196	145	64	225	123	88	89	78	125
Gaiella	284	87	127	130	188	137	111	98	187	221	162	102
Collinsella	9	56	3	100	5	337	62	56	746	132	107	208
Blastocatella	6	63	17	62	123	120	158	199	234	188	225	316
Reyranella	157	25	83	85	69	116	174	240	167	104	185	222
Terrimonas	1	14	0	79	65	90	102	285	241	241	216	211
Gemmatimonas	66	91	36	124	59	111	205	79	169	266	100	154
Zavarzinella	0	0	13	20	17	189	154	142	54	340	181	168
Isosphaera	475	264	343	0	0	34	37	0	33	26	44	10
Rhizomicrobium	268	237	239	100	37	82	71	3	146	9	27	21
Granulicella	225	255	471	1	8	21	45	0	98	35	10	32
Luedemannella	18	0	1	106	36	202	64	209	68	221	144	123
Iamia	41	3	15	72	97	127	139	149	73	228	159	83
Mesorhizobium	102	5	18	38	20	61	52	166	209	92	109	186
Acidothermus	263	336	242	19	21	31	0	27	45	2	20	16
Subdoligranulum	13	73	48	56	14	147	0	0	410	34	22	164
Sorangium	189	159	182	81	22	41	72	21	23	47	87	49
Lachnoclostridium	0	36	22	14	17	202	0	22	359	76	20	135
Holdemanella	14	37	0	25	20	88	0	12	282	59	97	202
Propionibacterium	114	38	74	57	64	18	21	60	28	104	48	158
Tahibacter	0	40	0	41	9	51	9	35	172	87	68	225
Roseiflexus	0	0	15	107	89	85	38	55	81	122	45	51
Solitalea	0	0	0	70	30	45	207	66	160	23	24	19
Parabacteroides	0	15	17	15	17	127	0	0	284	44	69	54
Flavihumibacter	0	0	0	41	7	57	115	161	166	4	53	25
Ohtaekwangia	0	0	21	102	1	11	107	26	98	103	106	46
Microvirga	0	0	0	20	8	37	48	185	135	28	109	42
Chryseolinea	0	7	0	35	14	39	77	85	128	43	55	102
Hyphomicrobium	0	57	0	62	67	34	108	51	48	49	26	82
Sphingomonas	15	19	2	25	22	34	90	99	79	63	65	66
Altererythrobacter	0	0	0	23	22	4	33	143	69	134	74	65
Cytophaga	17	57	43	31	28	46	14	0	151	50	36	87
Nordella	2	30	0	30	103	66	29	72	55	37	60	67
Streptococcus	0	34	16	48	0	147	31	0	79	70	24	78
Acidobacterium	90	133	142	0	9	20	1	11	46	7	22	43
Legionella	72	92	94	48	15	28	34	42	14	19	6	33
Mizugakiibacter	6	18	16	7	24	66	25	14	139	74	55	53
Cupriavidus	0	0	0	29	2	76	68	80	171	11	34	18
Mucilaginibacter	39	203	61	4	9	13	31	15	34	2	10	38
Acidicaldus	65	25	66	40	20	79	43	0	15	0	61	29
Photobacterium	0	6	2	1	388	24	0	0	1	18	1	0
Microcella	34	30	46	22	47	44	11	49	35	27	53	30
Mycoplasma	0	28	0	24	8	96	0	0	163	18	32	56
Kitasatospora	98	6	6	12	1	5	63	39	68	6	68	52
Pseudolabrys	96	20	30	73	2	45	23	3	30	26	9	59
Rhodanobacter	4	6	34	13	5	44	0	33	129	27	52	56
Rhodoplanes	161	31	21	48	1	3	16	8	16	49	15	15
Inquilinus	63	107	91	0	0	0	41	3	53	0	11	0
Enterococcus	45	13	18	10	0	17	50	69	30	71	13	32
Methylobacterium	14	43	1	33	17	40	42	10	72	23	4	68
Parafilimonas	0	33	1	34	28	17	40	28	24	94	32	25
Telmatobacter	68	93	73	0	0	5	0	0	52	26	19	15
Flavisolibacter	0	0	1	44	25	26	80	16	20	22	34	80
Sediminibacterium	9	39	19	19	0	22	4	11	86	10	20	95
Brevundimonas	32	3	45	56	0	18	47	69	41	9	9	4
Ferruginibacter	1	0	0	45	32	49	46	10	79	17	10	39
Solirubrobacter	0	7	0	27	46	32	34	18	48	38	48	30
Mycobacterium	67	30	57	9	10	0	21	6	18	9	61	36
Terrisporobacter	0	40	0	5	9	69	8	2	93	42	0	49
Taibaiella	12	0	11	28	5	34	41	52	50	33	12	37
Faecalibacterium	0	24	0	15	14	27	0	18	125	12	35	34
Exiguobacterium	1	0	21	36	0	44	21	11	73	32	0	63
Byssovorax	58	39	2	13	6	12	42	43	16	20	29	20
Dorea	0	8	0	1	0	43	0	33	123	9	11	72
Arenimonas	8	0	46	13	0	15	10	20	52	49	45	34
Novosphingobium	2	2	0	28	9	0	101	26	62	27	0	28
Chthonomonas	62	29	25	49	0	34	42	17	5	5	8	8
Patulibacter	6	35	1	40	22	14	50	37	16	27	33	2
Bauldia	73	10	29	53	44	8	12	4	7	21	3	15
Chryseobacterium	12	69	23	2	2	28	7	24	56	14	28	14
Agromyces	0	14	0	4	0	12	25	23	34	25	91	46
Devosia	4	0	36	8	0	23	35	17	81	5	50	4
Bosea	4	0	0	35	13	2	54	13	71	5	41	22
Frankia	4	9	0	34	31	32	3	15	0	41	46	31
Stenotrophomonas	2	52	4	13	5	30	1	3	14	43	7	65
Phascolarctobacterium	0	11	20	0	13	35	0	10	106	0	11	32
Skermanella	18	116	33	66	0	0	0	0	0	1	0	0
Cohnella	11	0	3	51	8	16	0	1	103	10	17	11
Anaerotruncus	0	55	0	0	0	6	0	0	86	21	27	33
Adhaeribacter	0	0	0	4	1	28	21	47	41	32	29	18
Blautia	0	28	2	37	12	0	25	5	75	0	19	16
Staphylococcus	8	7	21	14	14	7	42	19	13	41	12	18
Nocardioides	3	16	30	10	22	17	28	14	16	26	18	15
Edaphobacter	62	12	38	7	13	8	0	0	47	0	14	6
Caulobacter	0	0	0	3	46	36	53	5	17	0	17	24
Leptolyngbya	0	0	0	0	13	183	1	0	0	0	0	0			Cyanobacteria
Phaselicystis	12	43	1	8	0	35	0	32	5	9	26	24
Acinetobacter	10	38	0	30	23	2	7	10	29	9	1	35
Shinella	0	0	0	13	28	10	51	61	7	7	11	6
Aeromonas	0	22	0	25	13	28	41	1	22	2	25	14
Labrys	30	13	3	0	0	10	25	19	15	9	58	8
Moraxella	8	5	104	6	19	3	0	10	6	16	2	11
Polycyclovorans	22	0	12	1	43	13	0	0	42	4	15	33
Anaeromyxobacter	48	48	17	0	0	2	0	3	14	7	15	22
Rhodomicrobium	5	51	8	26	24	35	9	0	3	7	0	6
Actinophytocola	0	0	0	1	9	50	8	16	2	15	23	38
Holophaga	0	23	0	14	0	26	24	12	60	1	0	0
Nannocystis	0	0	0	32	4	5	0	13	34	23	0	48
Elstera	9	80	53	0	0	0	0	0	0	15	0	0
Bordetella	7	22	27	12	11	29	0	5	10	0	3	30
Microbacterium	0	32	0	12	9	8	47	7	20	1	12	7
Pseudonocardia	1	0	0	9	6	7	41	15	24	23	9	11
Sandaracinus	7	1	46	5	2	6	11	32	8	1	18	7
Catenibacterium	0	9	0	6	0	4	0	0	89	10	0	17
Niastella	1	0	0	11	1	6	20	19	5	11	27	31
Craurococcus	0	52	0	0	7	0	0	9	8	24	27	2
Blastopirellula	0	0	0	0	56	22	2	16	3	10	10	8
Schlesneria	6	38	24	2	0	4	29	0	5	9	0	10
Herpetosiphon	0	59	0	30	0	18	0	1	0	0	0	14
Arthrobacter	2	0	0	0	7	17	34	11	10	4	9	25
Deinococcus	8	0	74	0	8	0	0	9	17	0	0	0
Colwellia	1	1	1	21	41	10	0	0	1	6	0	33
Actinomadura	0	10	11	0	0	17	35	23	4	8	4	0
Delftia	7	9	47	0	18	2	3	5	8	12	0	0
Anaerococcus	14	34	14	15	0	0	24	0	0	0	0	8
Shewanella	0	9	0	0	44	12	0	1	28	0	0	14
Euzebya	0	0	0	7	5	57	0	5	0	15	0	17
Jatrophihabitans	13	17	18	0	0	0	25	0	10	13	0	10
Aquamicrobium	18	14	33	0	14	0	3	14	3	1	2	3
Actinomyces	1	7	22	26	0	0	18	0	16	13	0	1
Leuconostoc	0	0	0	60	0	0	0	0	7	0	22	15			Cyanobacteria
Roseburia	0	35	0	0	3	0	0	0	21	16	13	16
Pseudofulvibacter	1	39	0	1	12	24	0	0	0	22	0	4
Pseudoxanthomonas	0	24	0	9	12	16	0	18	8	1	3	10
Senegalimassilia	0	0	0	5	0	11	0	12	3	35	14	16
Solibacillus	10	17	0	9	9	12	22	0	0	9	0	8
Sphingobacterium	0	33	0	0	14	3	20	21	0	0	1	3
Rudaea	52	4	33	1	0	0	0	0	3	0	0	0
Coxiella	24	21	0	4	7	12	1	7	0	4	0	12
Psychrilyobacter	0	0	0	0	92	0	0	0	0	0	0	0
Bacteroides	0	33	0	22	0	0	0	0	16	0	0	20
Fluviicola	1	0	0	4	0	0	14	22	16	0	17	17
Ruegeria	0	0	0	0	90	0	0	0	0	0	0	0
Chitinophaga	0	0	0	17	0	9	26	0	35	1	1	0
Chthoniobacter	3	0	1	0	23	1	8	3	2	17	18	13
Corynebacterium	22	8	6	16	11	3	15	0	0	3	0	5
Marmoricola	0	38	0	11	0	1	5	6	4	15	6	1
Enterorhabdus	15	0	0	0	0	0	0	0	52	0	0	18
Sphingobium	0	0	14	0	0	1	30	2	0	35	0	3
Nakamurella	0	25	0	1	0	5	0	12	0	8	17	15
Weissella	0	0	0	0	10	6	0	0	44	0	11	11
Methylococcus	0	15	0	0	0	0	0	0	31	11	0	24
Microlunatus	6	9	0	0	7	0	0	9	3	32	9	4
Atopostipes	4	3	21	8	1	0	0	20	7	1	1	12
Blastococcus	0	0	0	0	5	21	0	0	19	1	11	21
Psychromonas	0	1	0	0	76	0	0	0	0	0	0	0
Amaricoccus	0	0	0	12	10	0	0	11	3	0	20	20
Carnobacterium	0	0	0	0	0	16	0	0	45	0	0	15
Flavonifractor	0	29	0	0	0	0	0	0	30	0	0	17
Porphyromonas	4	0	11	19	20	22	0	0	0	0	0	0
Pedobacter	0	0	0	0	13	25	0	8	12	0	0	15
Catenulispora	24	37	10	0	0	0	0	0	0	0	0	0
Alterococcus	0	0	1	0	15	26	0	0	0	14	0	14
Fusibacter	0	30	0	1	0	29	0	1	2	0	0	7
Geobacillus	0	32	0	0	0	0	0	0	13	0	25	0
Acidiferrobacter	0	29	0	14	5	0	0	4	11	6	0	0
Polaromonas	0	0	0	46	5	5	12	0	0	1	0	0
Phaeodactylibacter	0	0	0	19	24	1	0	0	0	0	4	20
Streptacidiphilus	63	3	0	0	0	0	0	0	0	0	0	2
Rubellimicrobium	0	4	13	18	14	0	0	6	1	1	3	5
Sporocytophaga	0	0	0	4	0	21	0	2	16	5	16	1
Actinospica	8	7	17	19	0	0	0	0	0	10	0	3
Lacibacter	0	6	2	10	1	36	0	0	4	0	1	4
Ralstonia	13	1	15	14	0	0	0	0	6	0	1	14
Brochothrix	0	2	0	0	0	22	0	0	6	3	0	29
Acidisoma	17	0	44	0	0	0	0	0	0	0	0	0
Catenococcus	0	0	1	0	43	3	0	1	0	0	0	11
Alkanindiges	28	0	0	0	0	15	0	4	0	0	0	11
Alloprevotella	5	14	0	2	0	0	7	0	10	0	0	20
Azospira	0	33	0	0	0	0	0	0	4	0	0	21
Finegoldia	5	9	8	11	0	5	14	5	1	0	0	0
Intestinibacter	0	0	8	0	0	7	2	0	21	9	0	11
Aquimarina	0	0	0	0	0	27	1	0	0	0	0	26
Oscillospira	0	7	18	0	0	29	0	0	0	0	0	0
Geodermatophilus	0	1	0	12	3	0	0	0	16	1	0	20
Roseomonas	0	0	0	6	0	0	21	0	13	0	4	9
Aequorivita	0	14	0	0	0	32	0	0	0	0	0	6
Comamonas	0	34	0	0	0	1	0	8	0	0	0	9
Dyadobacter	0	0	0	0	0	26	18	1	0	0	0	7
Polyangium	0	0	0	7	0	0	3	0	13	0	29	0
Tenacibaculum	0	6	2	2	3	31	2	0	6	0	0	0
Crocinitomix	0	12	4	0	0	25	0	1	0	0	0	9
Dechloromonas	0	0	0	0	10	23	0	0	3	7	0	8
Haemophilus	0	8	0	9	9	0	0	12	0	2	11	0
Phreatobacter	0	0	0	10	0	22	12	0	0	0	3	3
Vulgatibacter	0	0	0	29	0	4	10	0	2	2	3	0
Porphyrobacter	0	17	0	30	0	0	0	0	0	0	0	2
Saccharopolyspora	7	0	0	3	0	0	14	0	0	15	0	10
Trichococcus	0	0	0	0	0	0	0	42	0	1	1	5
Dokdonella	0	0	0	0	25	0	1	0	6	0	0	16
Neisseria	8	0	11	8	0	0	0	2	3	11	0	5
Rhodopila	0	0	0	0	0	0	48	0	0	0	0	0
Fusobacterium	2	11	0	0	0	11	23	0	0	0	0	0
Longispora	0	0	0	21	3	0	18	1	0	0	3	0
Telmatospirillum	7	31	8	0	0	0	0	0	0	0	0	0
Asteroleplasma	4	9	0	0	0	0	1	0	23	5	0	3
Defluviicoccus	17	0	0	0	0	0	28	0	0	0	0	0
Hymenobacter	7	0	0	0	0	36	0	2	0	0	0	0
Paucimonas	0	0	0	14	0	30	0	0	0	0	1	0
Sutterella	0	24	0	0	0	0	0	0	0	21	0	0
Asticcacaulis	0	0	3	0	0	0	0	15	5	1	14	6
Pedosphaera	6	33	5	0	0	0	0	0	0	0	0	0
Uliginosibacterium	0	0	34	0	0	0	0	0	7	0	0	2
Micromonospora	0	0	0	2	2	7	0	1	0	2	28	0
Alkanibacter	0	0	0	16	0	0	0	13	5	1	0	5
Trueperella	0	0	0	0	0	18	0	0	0	22	0	0
Nevskia	6	0	27	0	0	0	0	0	0	0	0	6
Psychrobacter	0	0	0	0	2	16	0	5	3	0	0	13
Dyella	5	12	8	0	0	0	0	0	0	0	13	0
Owenweeksia	1	11	0	0	0	1	0	18	0	0	0	7
Zymomonas	0	0	0	0	0	0	0	13	0	25	0	0
Armatimonas	0	0	0	1	0	1	18	0	5	7	0	4
Kribbella	0	0	0	0	0	0	1	5	5	0	24	1
Phyllobacterium	0	0	0	0	0	0	8	15	8	0	0	5
Leptothrix	0	0	0	0	0	0	0	0	7	17	11	0
Nitrosospira	0	0	0	17	0	18	0	0	0	0	0	0
Peptoniphilus	0	6	1	5	18	0	0	5	0	0	0	0
Prevotella	0	0	22	9	0	0	0	0	0	0	0	4
Woodsholea	1	0	0	0	1	22	0	0	8	3	0	0
Actinomycetospora	0	0	0	0	30	0	0	0	3	0	0	1
Geobacter	28	5	1	0	0	0	0	0	0	0	0	0
Nocardia	9	6	8	0	0	0	0	0	1	0	0	10
Nostoc	0	33	0	0	0	0	0	0	0	0	0	0			cynao
Peredibacter	7	6	0	5	0	14	1	0	0	0	0	0
Polaribacter	0	23	0	0	0	0	1	0	1	0	0	7
Pseudoalteromonas	0	0	0	0	32	0	0	0	0	0	0	0
Aciditerrimonas	5	0	0	0	7	4	7	3	0	0	5	0
Ferrovibrio	0	0	0	0	0	0	0	15	7	1	0	8
Fictibacillus	0	0	0	0	19	0	0	3	0	0	9	0
Kutzneria	0	0	31	0	0	0	0	0	0	0	0	0
Rhodobacter	0	4	0	2	0	25	0	0	0	0	0	0
Anaerostipes	0	25	0	0	0	0	0	0	0	0	0	4
Flavitalea	0	0	0	0	0	7	0	0	11	0	7	4
Methyloversatilis	0	8	0	0	0	0	0	0	3	0	5	13
Cellvibrio	0	0	0	0	0	0	0	3	9	7	0	9
Marinicella	0	0	0	28	0	0	0	0	0	0	0	0
Oligoflexus	0	0	0	0	0	0	0	0	17	0	0	11
Sanguibacter	0	0	0	10	0	0	18	0	0	0	0	0
Sphingopyxis	0	0	0	0	0	0	0	0	9	0	19	0
Agaricicola	0	0	0	0	0	0	1	0	8	0	18	0
Micrococcus	0	0	0	0	7	11	0	0	2	0	0	7
Silanimonas	0	0	0	0	2	0	0	0	0	24	1	0
Acidiphilium	0	0	0	0	0	0	0	0	9	0	15	2
Belnapia	0	0	0	3	0	0	11	0	0	0	0	12
Maribacter	0	0	0	0	0	19	0	0	0	0	0	7
Crenotalea	0	0	0	0	0	0	0	0	0	0	11	14
Gemella	0	0	10	7	0	0	0	0	0	0	0	8
Megasphaera	0	0	0	0	0	0	0	0	0	0	25	0
Psychroserpens	0	0	0	0	2	0	0	0	0	13	0	10
Microbispora	0	0	0	14	0	1	7	1	0	1	0	0
Panacagrimonas	0	0	0	0	0	0	6	0	15	0	0	3
Acidicapsa	5	0	18	0	0	0	0	0	0	0	0	0
Azospirillum	0	0	0	3	0	20	0	0	0	0	0	0
Inhella	0	0	0	23	0	0	0	0	0	0	0	0
Rhodopseudomonas	4	0	0	19	0	0	0	0	0	0	0	0
Acidocella	0	2	16	0	0	0	0	0	0	0	0	4
Alcaligenes	0	18	0	0	0	0	0	0	0	0	0	4
Starkeya	0	0	0	0	0	0	0	0	15	0	7	0
Veillonella	0	0	0	14	0	0	0	0	2	6	0	0
Denitratisoma	0	0	0	0	0	21	0	0	0	0	0	0
Fodinicola	0	0	0	0	0	0	0	0	9	0	0	12
Fontimonas	0	0	0	0	0	0	0	0	0	0	0	21
Hirschia	0	0	0	21	0	0	0	0	0	0	0	0
Leptotrichia	0	0	6	1	0	0	2	0	1	0	3	8
Anaerofustis	11	0	0	0	9	0	0	0	0	0	0	0
Arcticibacter	0	0	0	20	0	0	0	0	0	0	0	0
Labilithrix	0	0	1	0	0	0	2	0	0	17	0	0
Mogibacterium	0	0	0	0	0	0	0	0	5	0	0	15
Gryllotalpicola	0	0	0	19	0	0	0	0	0	0	0	0
Ruminiclostridium	0	18	0	0	0	0	0	1	0	0	0	0
Thermomonas	14	0	0	0	0	0	0	5	0	0	0	0
Arcobacter	0	0	0	0	1	0	0	1	0	16	0	0
Brevibacillus	0	0	0	6	0	6	0	0	0	0	6	0
Lautropia	0	0	10	0	0	0	0	0	0	7	0	1
Nitrobacter	4	5	5	1	0	2	1	0	0	0	0	0
Nitrosococcus	0	0	0	14	0	0	4	0	0	0	0	0
Rhodopirellula	0	0	0	3	9	5	0	0	0	1	0	0
Rubrobacter	0	0	0	0	0	6	3	5	2	1	0	1
Cloacibacterium	10	0	0	0	0	0	0	0	0	0	0	7
Dietzia	0	0	0	0	0	0	0	17	0	0	0	0
Geothrix	17	0	0	0	0	0	0	0	0	0	0	0
Olsenella	0	0	0	0	0	17	0	0	0	0	0	0
Perlucidibaca	6	11	0	0	0	0	0	0	0	0	0	0
Spirosoma	0	0	0	0	0	0	0	0	13	0	0	4
Agarivorans	0	0	0	0	16	0	0	0	0	0	0	0
Cellulophaga	0	0	0	0	0	0	0	0	0	12	0	4
Enterovibrio	0	0	0	0	16	0	0	0	0	0	0	0
Fusicatenibacter	0	0	0	0	0	0	0	0	0	0	0	16
Hydrogenophaga	1	0	0	0	0	0	0	15	0	0	0	0
Kineosporia	11	0	0	0	0	0	0	0	0	1	0	4
Leptospira	0	0	0	0	0	0	0	0	9	0	0	7
Sporichthya	0	3	0	0	3	0	9	0	0	0	0	1
Undibacterium	3	0	2	0	0	8	0	0	3	0	0	0
Carboxylicivirga	0	0	0	1	14	0	0	0	0	0	0	0
Dongia	10	2	0	0	0	2	1	0	0	0	0	0
Litorilinea	0	0	0	0	0	0	1	4	0	5	0	5
Pleomorphomonas	0	0	0	5	0	10	0	0	0	0	0	0
Kinneretia	0	2	1	2	0	2	0	0	1	1	1	4
Lachnospira	14	0	0	0	0	0	0	0	0	0	0	0
Pectobacterium	0	0	0	0	0	14	0	0	0	0	0	0
Pseudorhodobacter	0	0	0	0	14	0	0	0	0	0	0	0
Emticicia	0	0	0	0	0	0	1	0	8	0	0	4
Limnobacter	1	0	0	0	0	5	0	0	0	7	0	0
Luteococcus	0	0	0	0	2	5	0	6	0	0	0	0
Lysinimonas	0	0	0	0	0	13	0	0	0	0	0	0
Marixanthomonas	5	0	0	1	0	0	0	0	0	1	0	6
Xanthobacter	0	0	0	4	9	0	0	0	0	0	0	0
Xylophilus	0	0	0	2	0	1	4	4	0	0	2	0
Butyrivibrio	0	0	0	0	0	0	0	0	0	12	0	0
Cocleimonas	0	11	0	0	0	1	0	0	0	0	0	0
Crossiella	0	0	0	2	0	0	0	0	8	0	2	0
Hamadaea	0	0	0	0	0	0	0	0	11	1	0	0
Kaistia	0	12	0	0	0	0	0	0	0	0	0	0
Luteimonas	12	0	0	0	0	0	0	0	0	0	0	0
Marvinbryantia	0	0	0	0	0	0	0	0	8	0	0	4
Pseudospirillum	0	0	0	0	0	0	0	12	0	0	0	0
Actinocorallia	0	0	0	3	0	0	0	0	4	0	4	0
Atopobium	0	0	0	1	10	0	0	0	0	0	0	0
Bradyrhizobium	0	0	0	0	0	0	0	0	0	0	0	11
Intestinimonas	0	0	0	0	0	0	0	0	0	0	0	11
Propioniciclava	0	0	0	0	0	0	7	3	0	0	0	1
Pseudophaeobacter	0	0	0	0	0	0	0	0	0	0	0	11
Sandaracinobacter	0	7	0	0	0	0	0	0	0	0	4	0
Tumebacillus	3	0	0	0	0	0	0	0	0	0	0	8
Amycolatopsis	0	0	0	0	0	0	0	0	0	10	0	0
Chelativorans	0	4	1	1	3	0	1	0	0	0	0	0
Desulfotalea	0	0	0	0	0	0	0	0	0	1	0	9
Intrasporangium	1	0	0	0	0	0	0	9	0	0	0	0
Leucobacter	0	0	0	0	0	0	0	0	0	10	0	0
Neptunomonas	0	0	1	0	0	0	0	0	0	0	0	9
Sharpea	10	0	0	0	0	0	0	0	0	0	0	0
Aureimonas	9	0	0	0	0	0	0	0	0	0	0	0
Capnocytophaga	0	0	6	3	0	0	0	0	0	0	0	0
Erysipelatoclostridium	9	0	0	0	0	0	0	0	0	0	0	0
Eubacterium	0	0	0	0	0	0	0	0	1	0	1	7
Nitrolancea	9	0	0	0	0	0	0	0	0	0	0	0
Rickettsia	0	0	0	0	0	0	0	0	0	9	0	0
Roseococcus	4	0	0	0	0	0	0	5	0	0	0	0
Rheinheimera	0	0	0	0	0	0	0	8	0	0	0	0
Segetibacter	8	0	0	0	0	0	0	0	0	0	0	0
Chitinimonas	0	0	0	0	0	0	0	0	0	0	2	5
Desulfovibrio	7	0	0	0	0	0	0	0	0	0	0	0
Microcoleus	7	0	0	0	0	0	0	0	0	0	0	0			Cyanobacteria
Vogesella	0	0	0	0	0	0	0	0	0	0	0	7
Abiotrophia	0	0	3	0	0	0	0	3	0	0	0	0
Aliivibrio	0	0	0	0	2	2	0	0	1	1	0	0
Bdellovibrio	2	3	1	0	0	0	0	0	0	0	0	0
Brumimicrobium	0	0	0	0	0	0	0	0	0	0	0	6
Kiloniella	0	0	0	0	0	0	0	0	0	0	0	6
Marivita	0	0	0	0	6	0	0	0	0	0	0	0
Methylophaga	0	0	0	0	0	0	0	0	0	0	0	6
Parvularcula	0	0	0	5	0	0	0	1	0	0	0	0
Peptostreptococcus	0	0	0	0	0	0	0	6	0	0	0	0
Robiginitomaculum	0	0	0	0	0	0	0	0	0	0	0	6
Rubrivirga	0	0	0	0	0	0	0	1	4	0	0	1
Thermomonospora	0	0	0	0	6	0	0	0	0	0	0	0
Aeromicrobium	0	0	0	0	0	0	0	0	0	0	2	3
Alsobacter	5	0	0	0	0	0	0	0	0	0	0	0
Aminobacter	0	0	0	0	0	0	5	0	0	0	0	0
Azovibrio	0	0	0	0	0	0	0	0	0	0	0	5
Cryptosporangium	5	0	0	0	0	0	0	0	0	0	0	0
Erysipelothrix	0	0	0	0	0	0	0	5	0	0	0	0
Leptospirillum	0	0	0	0	0	0	0	0	0	0	0	5
Mucispirillum	0	0	0	0	5	0	0	0	0	0	0	0
Mycoplana	0	0	0	0	1	0	3	0	0	0	0	1
Oceanobacillus	5	0	0	0	0	0	0	0	0	0	0	0
Parasegetibacter	0	0	0	0	0	0	0	0	0	0	2	3
Rhodococcus	0	0	0	5	0	0	0	0	0	0	0	0
Rothia	0	0	0	2	0	0	0	0	0	3	0	0
Salmonella	0	0	0	0	5	0	0	0	0	0	0	0
Scytonema	0	0	0	0	0	0	0	0	0	0	0	5
Sinomonas	0	0	0	0	0	0	0	0	0	0	0	5
Winogradskyella	0	0	0	0	0	0	0	0	0	0	0	5
Anaerofilum	0	2	0	1	0	0	0	0	0	0	0	1
Bacteriovorax	3	0	0	0	0	0	0	1	0	0	0	0
Desulfarculus	0	0	0	0	0	0	0	0	0	0	0	4
Endobacter	0	0	0	0	4	0	0	0	0	0	0	0
Ensifer	0	0	0	0	0	0	0	0	0	3	0	1
Eremococcus	4	0	0	0	0	0	0	0	0	0	0	0
Haloferula	0	0	0	0	2	0	0	1	0	0	1	0
Ktedonobacter	0	4	0	0	0	0	0	0	0	0	0	0
Methylotenera	4	0	0	0	0	0	0	0	0	0	0	0
Planosporangium	0	0	0	1	1	1	0	0	0	1	0	0
Plantibacter	0	0	0	0	0	0	0	4	0	0	0	0
Propionigenium	0	0	0	0	4	0	0	0	0	0	0	0
Prosthecomicrobium	0	0	0	0	0	0	0	0	0	4	0	0
Pseudobutyrivibrio	0	0	0	0	0	0	0	4	0	0	0	0
Psychrosphaera	0	0	0	0	0	0	0	0	0	4	0	0
Actinoplanes	0	0	0	0	0	0	0	0	0	0	0	3
Agrococcus	0	0	0	3	0	0	0	0	0	0	0	0
Azohydromonas	0	0	0	0	0	0	1	2	0	0	0	0
Luteolibacter	0	0	0	0	0	0	3	0	0	0	0	0
Porticoccus	0	0	0	0	0	0	0	0	0	0	0	3
Pseudoduganella	0	0	0	1	0	0	0	2	0	0	0	0
Sporacetigenium	0	0	0	0	0	0	3	0	0	0	0	0
Thiorhodospira	0	0	0	0	3	0	0	0	0	0	0	0
Aidingimonas	0	1	0	0	1	0	0	0	0	0	0	0
Alishewanella	0	0	0	0	2	0	0	0	0	0	0	0
Brachybacterium	0	0	0	0	0	0	0	0	0	2	0	0
Caldimonas	2	0	0	0	0	0	0	0	0	0	0	0
Caryophanon	0	0	0	0	0	2	0	0	0	0	0	0
Catellatospora	0	0	0	2	0	0	0	0	0	0	0	0
Chroococcidiopsis	0	0	0	0	0	2	0	0	0	0	0	0
Kibdelosporangium	0	0	0	0	0	0	0	0	0	0	2	0
Lutispora	0	0	0	0	0	0	0	0	0	0	0	2
Megamonas	0	0	0	0	0	2	0	0	0	0	0	0
Methylosinus	0	0	0	0	0	1	0	0	0	0	0	1
Oligotropha	1	0	1	0	0	0	0	0	0	0	0	0
Peptococcus	0	0	0	0	0	2	0	0	0	0	0	0
Pseudacidovorax	0	0	0	0	0	0	0	0	0	0	0	2
Quatrionicoccus	0	0	0	0	0	2	0	0	0	0	0	0
Rhizobacter	0	0	1	0	0	0	0	0	1	0	0	0
Rhizocola	0	0	0	0	0	0	0	0	0	1	1	0
Streptomyces	0	0	0	0	0	1	0	0	0	0	1	0
Succinispira	0	0	0	0	2	0	0	0	0	0	0	0
Telluria	0	0	0	0	0	1	0	0	0	0	0	1
Xenophilus	0	0	0	0	0	0	2	0	0	0	0	0
Aquincola	0	0	0	0	0	0	0	0	0	0	0	1
Aquipuribacter	0	0	0	0	0	0	0	1	0	0	0	0
Archangium	0	0	0	1	0	0	0	0	0	0	0	0
Aureispira	0	0	1	0	0	0	0	0	0	0	0	0
Azomonas	0	0	0	0	0	1	0	0	0	0	0	0
Azorhizophilus	0	0	0	0	0	0	1	0	0	0	0	0
Bizionia	0	0	0	1	0	0	0	0	0	0	0	0
Bryocella	0	0	0	0	1	0	0	0	0	0	0	0
Cedecea	0	0	0	0	0	0	0	0	0	0	0	1
Citreitalea	0	0	1	0	0	0	0	0	0	0	0	0
Conexibacter	1	0	0	0	0	0	0	0	0	0	0	0
Constrictibacter	0	0	0	0	0	0	0	1	0	0	0	0
Coriobacterium	0	1	0	0	0	0	0	0	0	0	0	0
Cucumibacter	0	0	0	0	0	1	0	0	0	0	0	0
Dactylosporangium	0	0	0	0	0	0	1	0	0	0	0	0
Dokdonia	0	0	0	0	1	0	0	0	0	0	0	0
Dolosigranulum	0	0	0	0	0	1	0	0	0	0	0	0
Enhydrobacter	0	0	0	0	0	0	0	0	0	0	0	1
Falsibacillus	0	0	0	0	0	0	0	0	0	0	0	1
Fibrella	0	0	0	0	0	0	0	0	0	0	1	0
Filibacter	0	0	0	0	0	0	1	0	0	0	0	0
Haliea	0	0	0	0	1	0	0	0	0	0	0	0
Hoeflea	0	0	0	0	0	0	0	0	0	0	0	1
Hyalangium	0	0	0	0	0	0	0	0	0	0	0	1
Hydrotalea	0	0	1	0	0	0	0	0	0	0	0	0
Marinomonas	0	0	0	0	1	0	0	0	0	0	0	0
Maritimimonas	1	0	0	0	0	0	0	0	0	0	0	0
Mobiluncus	0	0	1	0	0	0	0	0	0	0	0	0
Noviherbaspirillum	0	0	0	0	0	1	0	0	0	0	0	0
Oceanibulbus	0	0	0	0	0	0	0	0	0	0	0	1
Promicromonospora	0	0	0	0	0	0	0	1	0	0	0	0
Reinekea	0	1	0	0	0	0	0	0	0	0	0	0
Rugosimonospora	0	0	1	0	0	0	0	0	0	0	0	0
Sphaerisporangium	0	0	0	1	0	0	0	0	0	0	0	0
Stakelama	1	0	0	0	0	0	0	0	0	0	0	0
Tamlana	0	0	0	0	1	0	0	0	0	0	0	0
Terracoccus	1	0	0	0	0	0	0	0	0	0	0	0
Tersicoccus	0	0	0	0	1	0	0	0	0	0	0	0
Trabulsiella	0	0	0	0	0	0	0	0	0	0	0	1

## Sheet: family
Family	NKRD_1	NKRD_2	NKRD_3	LKRD_1	LKRD_2	LKRD_3	MKRD_1	MKRD_2	MKRD_3	SKRD_1	SKRD_2	SKRD_3
Halomonadaceae	10659	18481	16540	10369	14751	7101	9624	8387	5201	7377	9139	6079
Planctomycetaceae	3808	3050	2698	2464	2104	1794	2441	2038	1311	1786	1832	1584
Phyllobacteriaceae	1742	3560	2845	2297	2608	1678	1761	1911	1384	1410	2323	1469
Hyphomicrobiaceae	1284	2924	2135	2623	2222	1834	1875	2014	1070	1494	2008	1499
Pseudomonadaceae	524	225	23	2175	1670	2023	3651	4107	2739	91	1465	230
Gemmataceae	849	471	655	886	1115	1200	2558	1633	880	1777	1624	1253
Comamonadaceae	110	205	187	1190	390	1125	2225	2118	1874	733	1701	1443
Nitrospiraceae	1144	196	372	1454	1872	1185	677	1121	507	1542	1091	828
Xanthomonadaceae	207	177	172	1405	208	994	1901	1991	1571	783	1672	681
Bradyrhizobiaceae	2423	915	1205	650	288	741	859	426	1297	693	758	1334
Anaerolineaceae	215	286	182	1479	1203	1295	989	867	466	1870	531	1253
Micrococcaceae	538	718	769	1051	1630	976	554	975	631	504	1061	732
Chitinophagaceae	187	318	255	595	372	1066	692	704	1372	796	639	1346
Nitrosomonadaceae	234	158	208	621	283	1044	323	1180	577	1534	1180	926
Methylocystaceae	35	288	43	550	210	1471	184	173	1692	672	326	2471
Thermaceae	18	229	239	531	163	914	98	220	1883	448	288	1960
Gemmatimonadaceae	623	243	220	554	618	684	412	548	321	1106	352	618
Ruminococcaceae	32	710	179	291	170	792	64	93	2062	349	489	967
Lactobacillaceae	45	200	86	468	71	1239	69	109	2022	202	294	1160
Methylophilaceae	15	66	96	475	47	904	65	161	1435	208	167	1521
Bryobacteraceae	895	346	349	370	177	210	304	642	258	366	681	379
Burkholderiaceae	2884	191	706	64	3	159	112	81	225	47	53	111
Bacillaceae	80	128	228	370	186	546	232	286	930	407	301	803
Isosphaeraceae	713	679	509	191	125	288	502	171	284	263	349	144
Vibrionaceae	25	16	32	25	3402	175	12	22	56	87	11	215
Sinobacteraceae	32	2	75	189	210	444	395	990	332	417	605	379
Caulobacteraceae	270	250	446	218	107	314	488	467	461	246	487	190
Rhizobiaceae	28	37	1	322	76	424	511	739	607	186	565	282
Streptococcaceae	41	122	46	381	63	792	81	105	1010	295	112	568
Flavobacteriaceae	44	342	63	94	147	1245	398	142	443	165	248	271
Coxiellaceae	660	519	611	374	313	215	126	190	75	105	83	120
Lachnospiraceae	35	335	55	127	73	511	119	74	1065	170	223	524
Kofleriaceae	249	178	191	315	272	237	245	245	152	408	339	211
Cytophagaceae	41	168	159	292	65	308	269	182	571	274	269	285
Micromonosporaceae	46	26	36	257	122	390	365	314	260	457	423	176
Opitutaceae	80	97	130	132	65	229	99	86	636	169	116	812
Paenibacillaceae	76	12	11	693	293	86	156	53	736	74	203	100
Acidobacteriaceae	450	493	742	8	31	54	46	11	243	68	65	96
Coriobacteriaceae	33	65	3	141	5	392	62	88	798	174	161	258
Gaiellaceae	284	87	127	130	188	137	111	98	187	221	162	102
Rhodanobacteraceae	67	80	91	62	63	161	35	82	449	188	188	350
Oxalobacteraceae	58	27	24	91	7	137	205	312	407	46	324	102
Polyangiaceae	253	204	189	112	35	55	158	64	53	97	191	100
Enterobacteriaceae	88	90	90	68	51	131	7	104	125	212	32	396
Xanthobacteraceae	229	48	37	124	26	91	92	201	134	104	128	155
Erysipelotrichaceae	23	63	42	35	20	132	36	29	505	93	126	246
Acetobacteraceae	141	211	221	66	66	90	127	61	95	56	127	73
Sphingobacteriaceae	40	246	61	99	66	86	258	110	207	43	35	75
Micropepsaceae	268	237	239	100	37	82	71	3	146	9	27	21
Rhodospirillaceae	128	354	194	91	59	25	101	73	86	65	39	24
Iamiaceae	41	3	15	72	97	127	139	149	73	228	159	83
Rhodobacteraceae	0	9	13	82	666	54	11	30	23	20	107	75
Sphingomonadaceae	18	28	16	54	32	36	236	142	153	152	98	101
Acidothermaceae	263	336	242	19	21	31	0	27	45	2	20	16
Methylobacteriaceae	21	43	1	53	25	77	102	195	207	51	113	110
Microbacteriaceae	34	79	47	61	56	93	93	84	94	65	157	83
Phycisphaeraceae	23	0	0	201	73	44	52	186	84	125	69	72
Propionibacteriaceae	120	47	77	57	75	47	28	79	31	136	62	165
Prevotellaceae	43	91	31	84	27	77	11	31	264	34	53	147
Acidimicrobiaceae	21	80	0	30	43	20	88	80	140	67	177	81
Porphyromonadaceae	4	15	28	34	37	149	0	0	284	44	69	54
Erythrobacteraceae	0	40	0	55	22	14	42	155	80	148	74	69
Roseiflexaceae	0	0	15	107	89	85	38	55	81	122	45	51
Pseudonocardiaceae	21	0	68	60	53	61	66	38	39	76	60	79
Nitrospinaceae	8	0	1	71	77	47	71	133	27	59	80	27
Mycoplasmataceae	0	45	0	24	33	100	0	0	173	46	32	132
Streptomycetaceae	166	11	7	15	1	14	97	40	79	6	69	55
Thermotogaceae	151	25	3	44	107	127	12	4	23	34	15	1
Moraxellaceae	52	54	104	36	45	36	7	29	38	25	3	71
Legionellaceae	72	92	94	48	15	28	34	42	14	19	6	33
Sandaracinaceae	8	1	46	15	7	60	40	74	47	28	66	46
Desulfurellaceae	62	5	24	24	25	27	92	23	37	50	33	28
Rhodocyclaceae	4	41	34	0	18	134	3	0	74	12	31	77
Peptostreptococcaceae	0	41	9	5	9	78	13	8	136	51	0	61
Saprospiraceae	0	0	2	39	35	14	4	57	50	95	43	68
Enterococcaceae	45	13	18	10	0	17	50	69	30	71	13	32
Ktedonobacteraceae	81	32	18	92	14	54	33	0	15	11	0	13
Frankiaceae	17	26	18	34	32	32	28	15	10	54	46	41
Nocardioidaceae	3	54	30	21	22	19	34	25	25	41	50	20
Solirubrobacteraceae	0	7	0	27	46	32	34	18	48	38	48	30
Mycobacteriaceae	67	31	57	9	10	0	21	6	18	9	62	36
Alcaligenaceae	8	64	27	38	11	33	15	7	54	0	18	41
Corynebacteriaceae	34	40	21	52	12	19	19	43	32	20	0	23
Holosporaceae	56	51	11	39	18	30	34	33	7	13	16	3
Bdellovibrionaceae	9	34	1	46	13	3	16	31	9	50	63	14
Chthonomonadaceae	62	29	25	49	0	34	42	17	5	5	8	8
Patulibacteraceae	6	35	1	40	22	14	50	37	16	27	33	2
Hymenobacteraceae	7	0	0	4	1	64	21	49	41	32	29	18
Acidaminococcaceae	0	11	20	0	15	35	0	10	106	0	11	32
Fusobacteriaceae	2	11	0	0	189	11	23	0	0	0	0	0
Nannocystaceae	0	0	0	48	19	11	6	19	39	29	0	55
Carnobacteriaceae	4	3	21	8	1	32	0	62	52	2	2	32
Staphylococcaceae	8	7	21	15	14	7	43	19	13	41	12	18
Thermomonosporaceae	0	77	18	3	6	17	36	24	12	8	8	0
Holophagaceae	17	54	0	14	0	26	24	12	60	1	0	0
Peptoniphilaceae	19	49	23	31	18	5	38	10	1	0	0	8
Leptolyngbyaceae	0	0	0	0	13	183	1	0	0	0	0	0
Phaselicystidaceae	12	43	1	8	0	35	0	32	5	9	26	24
Aeromonadaceae	0	22	0	25	13	28	41	1	22	2	25	14
Leuconostocaceae	0	0	0	60	10	6	0	0	51	0	33	26
Anaeromyxobacteraceae	48	48	17	0	0	2	0	3	14	7	15	22
Neisseriaceae	9	6	45	14	40	0	17	2	12	13	3	9
Beijerinckiaceae	92	26	22	0	0	0	0	0	0	0	0	11
Oligoflexaceae	5	47	0	37	0	0	1	2	38	0	2	17
Crocinitomicaceae	1	12	4	4	0	25	14	23	16	0	17	32
Cryomorphaceae	1	31	1	0	0	48	0	18	2	25	1	21
Actinomycetaceae	1	7	23	26	0	18	18	0	16	35	0	1
Rhodobiaceae	0	3	2	9	5	4	34	31	16	26	3	11
Christensenellaceae	0	46	0	25	0	0	0	0	22	14	13	15
Geodermatophilaceae	0	1	0	12	8	21	0	0	35	2	11	44
Herpetosiphonaceae	0	59	0	30	0	18	0	1	0	0	0	14
Colwelliaceae	1	1	1	21	41	11	0	0	1	6	0	33
Deinococcaceae	8	0	74	0	8	0	0	9	17	0	0	0
Rikenellaceae	0	0	0	24	0	19	0	0	56	0	0	16
Planococcaceae	10	17	0	12	10	21	25	0	0	9	0	9
Shewanellaceae	0	9	0	0	44	12	0	1	28	0	0	14
Euzebyaceae	0	0	0	7	5	57	0	5	0	15	0	17
Fibrobacteraceae	0	0	0	46	0	1	20	2	15	0	0	14
Spirochaetaceae	0	0	0	15	0	19	0	0	22	10	0	30
Bacteroidaceae	0	33	0	22	0	0	0	0	16	0	0	20
Chthoniobacteraceae	3	0	1	0	23	1	8	3	2	17	18	13
Eggerthellaceae	15	0	0	0	0	0	0	0	52	0	0	18
Nakamurellaceae	0	25	0	1	0	5	0	12	0	8	17	15
Methylococcaceae	0	15	0	0	0	0	0	0	31	11	0	24
Psychromonadaceae	0	1	0	0	76	0	0	0	0	0	0	0
Intrasporangiaceae	12	8	0	13	5	2	0	11	3	9	1	8
Catenulisporaceae	24	37	10	0	0	0	0	0	0	0	0	0
Clostridiales Family XII. Incertae Sedis	0	30	0	1	0	29	0	1	2	0	0	7
Acidiferrobacteraceae	0	29	0	14	5	0	0	4	11	6	0	0
Haliscomenobacteraceae	0	0	0	19	24	1	0	0	0	0	4	20
Veillonellaceae	1	0	19	14	0	0	1	0	2	6	25	0
Actinospicaceae	8	7	17	19	0	0	0	0	0	10	0	3
Listeriaceae	0	2	0	0	0	22	0	0	6	3	0	29
Streptosporangiaceae	0	0	0	37	1	6	7	1	0	2	1	3
Spongiibacteraceae	0	0	0	23	0	9	12	12	0	0	0	0
Caldilineaceae	0	0	0	2	5	0	5	10	0	5	21	5
Thermosporotrichaceae	0	49	0	0	0	0	0	0	0	0	0	4
Pasteurellaceae	0	8	0	10	9	0	0	12	0	2	11	0
Cellvibrionaceae	0	0	0	0	0	0	0	3	9	22	0	17
Vulgatibacteraceae	0	0	0	29	0	4	10	0	2	2	3	0
Anaeroplasmataceae	4	9	0	0	0	0	1	0	23	5	0	3
Sutterellaceae	0	24	0	0	0	0	0	0	0	21	0	0
Verrucomicrobia subdivision 3	6	33	5	0	0	0	0	0	0	0	0	0
Nocardiaceae	9	6	8	6	0	0	0	0	1	0	0	10
Bacteriovoracaceae	10	6	0	5	0	14	1	1	0	0	0	0
Halieaceae	0	21	0	0	1	0	0	2	0	0	13	0
Alicyclobacillaceae	3	25	0	0	0	0	0	0	0	0	0	8
Armatimonadaceae	0	0	0	1	0	1	18	0	5	7	0	4
Pseudoalteromonadaceae	0	0	0	0	32	0	0	0	0	4	0	0
Geobacteraceae	28	5	1	0	0	0	0	0	0	0	0	0
Nostocaceae	0	33	0	0	0	0	0	0	0	0	0	0
Eubacteriaceae	11	0	0	0	9	0	0	0	1	0	1	7
Alcanivoracaceae	0	0	0	28	0	0	0	0	0	0	0	0
Atopobiaceae	0	0	0	1	10	17	0	0	0	0	0	0
Hyphomonadaceae	1	0	0	21	0	0	0	0	0	0	0	6
Sanguibacteraceae	0	0	0	10	0	0	18	0	0	0	0	0
Chromatiaceae	0	0	0	14	0	0	4	8	0	0	0	0
Cryptosporangiaceae	5	0	0	0	0	0	0	0	9	0	0	12
Oceanospirillaceae	0	0	1	0	1	0	0	12	0	0	0	9
Brucellaceae	0	8	0	0	1	1	3	0	1	0	0	8
Leptotrichiaceae	0	0	6	1	0	0	2	0	1	0	3	8
Clostridiales Family XIII. Incertae Sedis	0	0	0	0	0	0	0	0	5	0	0	15
Labilitrichaceae	0	0	1	0	0	0	2	0	0	17	0	0
Desulfobulbaceae	0	0	1	0	0	0	0	0	0	1	0	17
Rickettsiaceae	4	0	0	0	0	0	0	6	0	9	0	0
Alteromonadaceae	0	0	0	0	18	0	0	0	0	0	0	0
Campylobacteraceae	0	0	0	0	1	0	0	1	0	16	0	0
Kineosporiaceae	11	0	0	0	0	0	0	0	0	1	0	6
Rubrobacteraceae	0	0	0	0	0	6	3	5	2	1	0	1
Dietziaceae	0	0	0	0	0	0	0	17	0	0	0	0
Leptospiraceae	0	0	0	0	0	0	0	0	9	0	0	7
Sporichthyaceae	0	3	0	0	3	0	9	0	0	0	0	1
Marinilabiliaceae	0	0	0	1	14	0	0	0	0	0	0	0
Pectobacteriaceae	0	0	0	0	0	14	0	0	0	0	0	0
Flammeovirgaceae	12	0	0	0	0	0	0	0	0	0	0	0
Thiotrichaceae	0	11	0	0	0	1	0	0	0	0	0	0
Aerococcaceae	4	0	3	0	0	0	0	3	0	0	0	0
Aurantimonadaceae	9	0	0	0	0	0	0	0	0	0	0	0
Sphaerobacteraceae	9	0	0	0	0	0	0	0	0	0	0	0
Verrucomicrobiaceae	0	0	0	0	2	0	3	3	0	0	1	0
Rhodothermaceae	0	0	0	0	5	0	0	0	0	0	0	3
Chromobacteriaceae	0	0	0	0	0	0	0	0	0	0	0	7
Desulfovibrionaceae	7	0	0	0	0	0	0	0	0	0	0	0
Microcoleaceae	7	0	0	0	0	0	0	0	0	0	0	0
Kiloniellaceae	0	0	0	0	0	0	0	0	0	0	0	6
Parvularculaceae	0	0	0	5	0	0	0	1	0	0	0	0
Piscirickettsiaceae	0	0	0	0	0	0	0	0	0	0	0	6
Rubricoccaceae	0	0	0	0	0	0	0	1	4	0	0	1
Deferribacteraceae	0	0	0	0	5	0	0	0	0	0	0	0
Scytonemataceae	0	0	0	0	0	0	0	0	0	0	0	5
Desulfarculaceae	0	0	0	0	0	0	0	0	0	0	0	4
Thermoactinomycetaceae	0	0	0	0	0	4	0	0	0	0	0	0
Ectothiorhodospiraceae	0	0	0	0	3	0	0	0	0	0	0	0
Parachlamydiaceae	1	1	0	0	0	0	0	1	0	0	0	0
Porticoccaceae	0	0	0	0	0	0	0	0	0	0	0	3
Archangiaceae	0	0	0	1	0	0	0	0	0	0	0	1
Chroococcidiopsidaceae	0	0	0	0	0	2	0	0	0	0	0	0
Clostridiaceae	0	0	0	0	0	0	0	0	0	0	0	2
Dermabacteraceae	0	0	0	0	0	0	0	0	0	2	0	0
Peptococcaceae	0	0	0	0	0	2	0	0	0	0	0	0
Selenomonadaceae	0	0	0	0	0	2	0	0	0	0	0	0
Blattabacteriaceae	0	0	0	0	0	0	0	1	0	0	0	0
Conexibacteraceae	1	0	0	0	0	0	0	0	0	0	0	0
Promicromonosporaceae	0	0	0	0	0	0	0	1	0	0	0	0
Saccharospirillaceae	0	1	0	0	0	0	0	0	0	0	0	0

## Sheet: order
order	NKRD_1	NKRD_2	NKRD_3	LKRD_1	LKRD_2	LKRD_3	MKRD_1	MKRD_2	MKRD_3	SKRD_1	SKRD_2	SKRD_3
Oceanospirillales	10662	18507	16543	10398	14752	7101	9624	8399	5201	7378	9139	6094
Rhizobiales	6734	8283	6677	8241	6351	7365	7634	7701	7615	5371	7414	8178
Planctomycetales	5370	4200	3862	3541	3344	3282	5501	3842	2475	3826	3805	2981
Burkholderiales	3067	518	947	1508	443	1821	2875	3309	2916	1543	2838	2182
Pseudomonadales	576	279	127	2211	1715	2059	3658	4136	2777	116	1468	301
Rhodospirillales	3153	2534	3209	1198	670	801	1049	1067	934	718	935	677
Xanthomonadales	274	257	274	1483	282	1162	1936	2140	2028	988	1929	1061
Nitrospirales	1144	196	372	1454	1872	1185	677	1121	507	1542	1091	828
Clostridiales	95	1352	255	522	307	1650	214	218	3867	612	858	1918
Micrococcales	584	806	818	1137	1695	1071	665	1072	728	580	1219	823
Anaerolineales	215	286	182	1479	1203	1295	989	867	466	1870	531	1253
Lactobacillales	140	349	174	934	146	2101	203	350	3171	571	455	1828
Bacillales	185	204	319	1264	574	1080	537	476	1992	739	644	1268
Acidobacteriales	3474	1311	2456	198	110	179	237	126	545	153	169	280
Myxococcales	912	664	662	760	483	616	708	629	485	985	843	771
Chitinophagales	187	318	255	595	372	1066	692	704	1372	796	639	1346
Nitrosomonadales	234	158	208	621	283	1044	323	1180	577	1534	1180	926
Thermales	18	229	239	531	163	914	98	220	1883	448	288	1960
Gemmatimonadales	623	243	220	554	618	684	412	548	321	1106	352	618
Gaiellales	1021	417	483	305	570	408	352	264	324	510	386	289
Acidimicrobiales	487	343	364	391	412	296	480	466	373	585	588	379
Methylophilales	15	66	96	475	47	904	65	161	1435	208	167	1521
Solibacterales	895	346	349	370	177	210	304	642	258	366	681	379
Flavobacteriales	55	385	68	98	771	1348	424	199	483	235	282	354
Sphingobacteriales	199	429	128	470	149	414	494	206	627	325	231	408
Vibrionales	25	16	32	25	3402	175	12	22	56	87	11	215
Nevskiales	32	2	75	189	210	444	395	990	332	417	605	379
Caulobacterales	270	250	446	218	107	314	488	467	461	246	487	190
Legionellales	732	611	705	422	328	243	160	232	89	124	89	153
Cytophagales	63	189	161	343	81	432	368	317	757	351	354	418
Bacteroidales	47	243	80	325	127	430	11	67	1033	119	202	412
Micromonosporales	46	26	36	257	122	390	365	314	260	457	423	176
Opitutales	80	97	130	132	65	229	99	86	636	169	116	812
Solirubrobacterales	167	324	238	148	363	217	202	164	172	203	187	146
Sphingomonadales	18	138	16	166	162	85	305	411	343	322	185	225
Coriobacteriales	33	65	3	142	15	409	62	88	798	174	161	258
Ktedonobacterales	580	491	675	148	31	64	60	0	44	19	0	41
Enterobacterales	88	90	90	68	51	145	7	104	125	212	32	396
Erysipelotrichales	23	63	42	35	20	132	36	29	505	93	126	246
Propionibacteriales	123	101	107	108	97	66	62	104	56	177	116	185
Micropepsales	268	237	239	100	37	82	71	3	146	9	27	21
Rhodobacterales	1	9	13	103	666	54	11	30	23	20	107	81
Acidothermales	263	336	242	19	21	31	0	27	45	2	20	16
Oligoflexales	154	217	80	71	35	43	126	40	111	30	30	75
Phycisphaerales	23	0	0	201	73	44	52	186	84	125	69	72
Chthonomonadales	97	29	25	110	45	81	92	33	31	171	46	47
Chloroflexales	0	0	15	108	96	85	40	57	108	141	45	78
Corynebacteriales	111	81	87	94	22	20	42	68	60	29	62	69
Rickettsiales	84	57	93	107	115	5	81	28	19	45	37	49
Pseudonocardiales	21	0	68	60	53	61	66	38	39	76	60	79
Nitrospinales	8	0	1	71	77	47	71	133	27	59	80	27
Mycoplasmatales	0	45	0	24	33	100	0	0	173	46	32	132
Frankiales	36	50	19	60	42	59	58	17	21	97	49	69
Streptomycetales	166	11	7	15	1	14	97	40	79	6	69	55
Thermotogales	151	25	3	44	107	127	12	4	23	34	15	1
Saprospirales	0	0	2	58	59	15	4	57	50	95	47	88
Alteromonadales	1	11	2	21	287	23	0	1	29	22	0	54
Desulfurellales	62	5	24	24	25	27	92	23	37	50	33	28
Rhodocyclales	4	41	34	0	18	134	3	0	74	12	31	77
Chlorobiales	8	0	25	17	52	25	69	80	22	19	33	63
Armatimonadales	52	28	101	50	0	40	53	10	17	34	4	14
Chthoniobacterales	89	23	85	3	26	6	15	23	17	20	18	26
Bdellovibrionales	19	40	1	51	13	17	17	32	9	50	63	14
Holosporales	56	51	11	39	18	30	34	33	7	13	16	3
Entomoplasmatales	0	39	0	0	0	16	0	0	5	69	0	152
Streptosporangiales	0	78	18	40	7	23	43	25	17	10	16	3
Ignavibacteriales	15	75	0	17	21	26	0	0	38	11	5	56
Fusobacteriales	2	11	6	1	189	11	25	0	1	0	3	8
Acidaminococcales	0	11	20	0	15	35	0	10	106	0	11	32
Holophagales	17	54	0	14	0	26	24	12	60	1	0	0
Tissierellales	19	49	23	31	18	5	38	10	1	0	0	8
Synechococcales	0	0	0	0	13	183	1	0	0	0	0	0
Aeromonadales	0	22	0	25	13	28	41	1	22	2	25	14
Desulfuromonadales	147	5	1	0	21	0	0	0	0	0	0	15
Neisseriales	9	6	45	14	40	0	17	2	12	13	3	16
Cellvibrionales	0	21	0	23	1	9	12	17	9	22	13	20
Actinomycetales	1	7	23	26	0	18	18	0	16	35	0	1
Catenulisporales	32	44	27	19	0	0	0	0	0	10	0	3
Geodermatophilales	0	1	0	12	8	21	0	0	35	2	11	44
Fibrobacterales	0	0	0	46	0	1	44	2	15	5	0	14
Herpetosiphonales	0	59	0	30	0	18	0	1	0	0	0	14
Deinococcales	8	0	74	0	8	0	0	9	17	0	0	0
Euzebyales	0	0	0	7	5	57	0	5	0	15	0	17
Spirochaetales	0	0	0	15	0	19	0	0	22	10	0	30
Eggerthellales	15	0	0	0	0	0	0	0	52	0	0	18
Nakamurellales	0	25	0	1	0	5	0	12	0	8	17	15
Methylococcales	0	15	0	0	0	0	0	0	31	11	0	24
Ardenticatenales	0	0	0	3	29	0	0	8	3	10	9	10
Acidiferrobacterales	0	29	0	14	5	0	0	4	11	6	0	0
Veillonellales	1	0	19	14	0	0	1	0	2	6	25	0
Verrucomicrobiales	6	33	5	0	7	0	3	3	0	0	1	0
Thiotrichales	3	11	12	4	7	1	1	0	0	0	0	18
Caldilineales	0	0	0	2	5	0	5	10	0	5	21	5
Pasteurellales	0	8	0	10	9	0	0	12	0	2	11	0
Anaeroplasmatales	4	9	0	0	0	0	1	0	23	5	0	3
Nostocales	0	33	0	0	0	0	0	0	0	0	0	5
Selenomonadales	0	0	0	0	0	30	0	0	0	0	0	0
Chromatiales	0	0	0	14	3	0	4	8	0	0	0	0
Desulfobacterales	0	0	1	0	0	0	0	0	0	1	0	17
Campylobacterales	0	0	0	0	1	0	0	1	0	16	0	0
Kineosporiales	11	0	0	0	0	0	0	0	0	1	0	6
Rubrobacterales	0	0	0	0	0	6	3	5	2	1	0	1
Marinilabiliales	0	0	0	1	14	0	0	0	0	0	0	0
Kallotenuales	0	0	0	0	0	0	0	10	2	0	0	1
Sphaerobacterales	9	0	0	0	0	0	0	0	0	0	0	0
Bacteroidetes Order II. Incertae sedis	0	0	0	0	5	0	0	0	0	0	0	3
Desulfovibrionales	7	0	0	0	0	0	0	0	0	0	0	0
Oscillatoriales	7	0	0	0	0	0	0	0	0	0	0	0
Kiloniellales	0	0	0	0	0	0	0	0	0	0	0	6
Parvularculales	0	0	0	5	0	0	0	1	0	0	0	0
Rhodothermales	0	0	0	0	0	0	0	1	4	0	0	1
Deferribacterales	0	0	0	0	5	0	0	0	0	0	0	0
Chlamydiales	1	0	0	0	3	0	0	0	0	0	0	0
Desulfarculales	0	0	0	0	0	0	0	0	0	0	0	4
Parachlamydiales	1	1	0	0	0	0	0	1	0	0	0	0
Chroococcidiopsidales	0	0	0	0	0	2	0	0	0	0	0	0

## Sheet: class
class	NKRD_1	NKRD_2	NKRD_3	LKRD_1	LKRD_2	LKRD_3	MKRD_1	MKRD_2	MKRD_3	SKRD_1	SKRD_2	SKRD_3
Gammaproteobacteria	13846	21007	19997	15466	21609	11802	16204	16608	11079	9743	13761	9077
Alphaproteobacteria	10728	11933	10912	10391	8232	8857	9804	9833	9638	6860	9301	9507
Betaproteobacteria	3849	1239	1477	3734	1575	5293	5058	6431	6108	5744	6481	5956
Planctomycetia	5370	4200	3862	3541	3344	3282	5501	3842	2475	3826	3805	2981
Deltaproteobacteria	2930	1493	2976	2502	2018	2021	2371	2521	1241	2691	2529	1787
Actinobacteria	1703	1949	1683	2023	2453	2133	1743	1988	1556	1902	2365	1880
Bacilli	326	583	494	2203	752	3187	746	827	5165	1310	1101	3101
Nitrospira <class>	1144	196	372	1454	1872	1185	677	1121	507	1542	1091	828
Clostridia	95	1352	255	524	307	1650	214	218	3867	612	858	1921
Anaerolineae	215	286	182	1479	1203	1295	989	867	466	1870	531	1253
Acidobacteriia	3474	1311	2456	198	110	179	237	126	545	153	169	280
Phycisphaerae	319	204	280	829	518	762	564	1239	704	1454	1309	1004
Chitinophagia	187	318	255	595	372	1066	692	704	1372	796	639	1346
Deinococci	37	229	313	531	171	914	98	229	1900	448	288	1960
Holophagae	1248	181	351	308	302	2117	233	447	348	761	391	425
Gemmatimonadetes <class>	623	243	220	554	618	684	412	548	321	1106	352	618
Rubrobacteria	1021	417	483	305	570	414	355	269	326	511	386	290
Acidimicrobiia	487	343	364	391	412	296	480	466	373	585	588	379
Solibacteres	895	346	349	370	177	210	304	642	258	366	681	379
Flavobacteriia	55	385	68	98	771	1348	424	199	483	235	282	354
Mollicutes	50	367	80	332	146	494	25	82	1521	332	257	998
Ktedonobacteria	869	825	1289	226	128	194	148	53	184	229	117	264
Sphingobacteriia	199	429	128	470	149	414	494	206	627	325	231	408
Cytophagia	63	189	161	343	81	432	368	317	759	351	354	419
Bacteroidia	47	243	80	326	141	430	11	67	1033	119	202	412
Opitutae	83	97	137	137	65	250	119	86	638	169	128	812
Thermoleophilia	179	328	239	152	412	221	205	169	172	219	208	146
Coriobacteriia	48	65	3	142	15	409	62	88	850	174	161	276
Blastocatellia	6	63	17	62	123	120	158	199	234	188	225	316
Erysipelotrichia	23	63	42	35	20	132	36	29	505	93	126	246
Thermomicrobia	9	0	30	71	173	99	120	64	64	223	232	137
Oligoflexia	154	217	80	71	35	43	126	40	111	30	30	75
Chloroflexia	0	59	15	139	96	103	40	69	111	143	45	93
Chthonomonadetes	97	29	25	110	45	81	92	33	31	171	46	47
Nitrospinia	8	0	1	71	77	47	71	133	27	59	80	27
Thermotogae	151	25	3	44	107	127	12	4	23	34	15	1
Ardenticatenia	8	0	13	40	79	80	42	40	10	86	43	73
Saprospiria	0	0	2	58	59	15	4	57	50	95	47	88
Chlorobia	8	0	25	17	52	25	69	80	22	19	33	63
Armatimonadia	52	28	101	50	0	40	53	10	17	34	4	14
Spartobacteria	89	23	85	3	26	6	15	23	17	20	18	26
Negativicutes	1	11	39	14	15	65	1	10	108	6	36	32
Ignavibacteria	15	75	0	17	21	26	0	0	38	11	5	56
Fusobacteriia	2	11	6	1	189	11	25	0	1	0	3	8
Tissierellia	19	49	23	31	18	5	38	10	1	0	0	8
Fibrobacteria	0	0	0	46	0	1	44	2	15	5	0	14
Spirochaetia	0	0	0	15	0	19	0	0	31	10	0	37
Nitriliruptoria	0	0	0	7	5	57	0	5	0	15	0	17
Verrucomicrobiae	6	33	5	0	7	0	3	3	0	0	1	0
Caldilineae	0	0	0	2	5	0	5	10	0	5	21	5
Epsilonproteobacteria	0	0	0	0	1	0	0	1	0	16	0	0
Chlamydiia	2	1	0	0	3	0	0	1	0	0	0	0
Rhodothermia	0	0	0	0	0	0	0	1	4	0	0	1
Deferribacteres	0	0	0	0	5	0	0	0	0	0	0	0

## Sheet: phylum
phylum	NKRD_1	NKRD_2	NKRD_3	LKRD_1	LKRD_2	LKRD_3	MKRD_1	MKRD_2	MKRD_3	SKRD_1	SKRD_2	SKRD_3
Acidobacteria	15067	10075	14293	9260	8018	9931	11993	11184	6713	15042	13140	11587
Alphaproteobacteria	10728	11933	10912	10391	8232	8857	9804	9833	9638	6860	9301	9507
Planctomycetes	6056	4913	4664	5538	4817	5079	7045	5991	3727	6429	5987	4685
Betaproteobacteria	3849	1239	1477	3734	1575	5293	5058	6431	6108	5744	6481	5956
Actinobacteria	3438	3102	2772	3020	3867	3530	2845	2985	3277	3406	3708	2988
Firmicutes	464	2059	879	2808	1117	5040	1064	1094	9654	2021	2121	5329
Deltaproteobacteria	2930	1493	2976	2502	2018	2021	2371	2521	1241	2691	2529	1787
Chloroflexi	2204	1937	2049	2706	2963	2608	1820	1603	1134	3639	1485	2520
Bacteroidetes	552	1577	706	1958	1621	3748	2061	1560	4361	1972	1767	3108
Nitrospirae	1144	196	372	1454	1872	1185	677	1121	507	1542	1091	828
Gemmatimonadetes	650	331	248	634	710	726	463	652	401	1262	423	763
Deinococcus-Thermus	37	229	313	531	171	914	98	229	1900	448	288	1960
Tenericutes	50	367	80	332	146	494	25	82	1521	332	257	998
Verrucomicrobia	234	165	245	166	111	291	183	151	681	231	180	886
Armatimonadetes	274	108	219	390	237	275	283	152	80	358	136	130
Elusimicrobia	397	209	226	123	85	38	88	63	116	26	72	116
Cyanobacteria	163	361	205	70	45	199	58	90	61	4	4	29
Nitrospinae	8	0	1	71	77	47	71	133	27	59	80	27
Thermotogae	151	25	3	44	107	127	12	4	23	34	15	1
Chlorobi	8	0	25	56	52	25	69	80	22	20	33	63
Ignavibacteriae	15	75	0	17	21	26	0	0	38	11	5	56
Fusobacteria	2	11	6	1	189	11	25	0	1	0	3	8
Fibrobacteres	0	0	0	46	0	1	44	2	15	5	0	14
Spirochaetes	0	0	0	15	0	19	0	0	31	10	0	37
Epsilonproteobacteria	0	0	0	0	1	0	0	1	0	16	0	0
Chlamydiae	2	1	0	0	3	0	0	1	0	0	0	0
Rhodothermaeota	0	0	0	0	0	0	0	1	4	0	0	1
Deferribacteres	0	0	0	0	5	0	0	0	0	0	0	0
Deinococcus-Thermus	#DIV/0!
Tenericutes
Verrucomicrobia
Armatimonadetes
Elusimicrobia
